# Supplementary material for: Assessing the progression of chronic periodontitis using subgingival pathogen levels: a 24-month prospective multicenter cohort study
Source: BMC Oral Health. 2017 Jan 16;17:46. doi: 10.1186/s12903-017-0337-x (PMC5240246; doi:10.1186/s12903-017-0337-x)
Supplement: Additional file 1: — List of the ethics committees and approval numbers. (XLSX 12 kb) [file 12903_2017_337_MOESM1_ESM.xlsx]

## Sheet: sheet1
Additional file 1. The name of the ethics committees and The committee’s reference number
Institution	The name of the ethics committee	The committee’s reference number
Niigata University	The regional ethical committee of the Faculty of Dentistry, Niigata University	20-R17-08-06
Keio University	Keio University School of Medicine,Ethics Committee	20080096
Kagoshima University	Ethical Committee of Kagoshima University Medical and Dental Hospital.	20-58
Nagasaki University	The Ethics Committee, Nagasaki University Graduate School of Biomedical Sciences	0846-2
Kyushu University	Ethical Committee of Kyushu University Faculty of Dental Science	No. 20 - 11
Osaka Dental University	the Ethics Committee of Osaka Dental University	80712
Aichi Gakuin University	Ethics Committee ：Aichi Gakuin University，School of Dentistry	158
Matsumoto Dental University	The Ethics Committee of Matsumoto Dental University	0090
School of Life Dentistry at Tokyo, The Nippon Dental University	The Institutional Review Board of Nippon Dental University.	2・１・22
Nihon University School of Dentistry	Ethical Committee of Nihon University School of Dentistry	EP08D016
Tokyo Medical and Dental University	Dental Research Ethics Committee of Tokyo Medical and Dental University	660
Nihon University School of Dentistry at Matsudo	Ethics Committee in Nihon University School of Dentistry at Matsudo	EC 08-014
Bunkyo-Dori Dental Clinic	The regional ethical committee of the Faculty of Dentistry, Niigata University	20-R17-08-06
Tokyo Dental College	Ethics Committee of Tokyo Dental College	208
School of life Dentistry at Niigata, The Nippon Dental University	The Ethical Review Committee of The Nippon Dental University School of Life Dentistry at Niigata	院151
Ohu University	Ohu University Research Ethics Committee	52
Hokkaido University	Institutional Review Board for Clinical Research of Hokkaido University Hospital	008-0113
